# Supplementary material for: Investigation of CO2 Adsorption on Avocado Stone-Derived Activated Carbon Obtained through NaOH Treatment
Source: Materials (Basel). 2023 Jun 14;16(12):4390. doi: 10.3390/ma16124390 (PMC10304219; doi:10.3390/ma16124390)
Supplement: Supplementary file 1 [file materials-16-04390-s001.zip]

Archive with 1 entries (1 files):
- materials-2426177-supplementary.pdf
